# Supplementary material for: Publication trends of research on sepsis and programmed cell death during 2002–2022: A 20-year bibliometric analysis
Source: Front Cell Infect Microbiol. 2022 Sep 23;12:999569. doi: 10.3389/fcimb.2022.999569 (PMC9537822; doi:10.3389/fcimb.2022.999569)
Supplement: Supplementary file 1 [file DataSheet_1.csv]

id	label	x	y	cluster	weight<Links>	weight<Total link strength>	weight<Occurrences>	score<Avg. pub. year>	score<Avg. citations>	score<Avg. norm. citations>			备注：共设置78个关键词，其中，去除6个，分别如下
121	acute kidney injury	-1.0083	0.1895	2	61	379	121	2018.4167	18.5041	1.0878			sepsis
126	acute lung injury	-0.5007	0.362	2	68	455	143	2016.8582	21.8531	1.0045			apoptosis
149	acute-renal-failure	-1.0918	-0.3312	2	49	176	46	2015.1739	32.5652	1.0501			septic shock
519	autophagy	-0.5779	0.6048	3	60	276	81	2018.475	21.2099	1.0246			expression
588	bcl-2	0.6401	-0.8412	1	45	152	41	2010.7561	37.8049	0.6655			activation
806	cancer	-0.0081	0.9771	3	46	146	59	2018.1186	27.9831	1.2604			dysfunction
838	cardiac dysfunction	-1.0633	-0.0958	2	48	157	46	2018.1522	15.1304	0.8972
983	cecal ligation	-0.0304	-0.6438	2	69	493	138	2013.146	30.587	0.8281
986	cecal ligation and puncture	0.1303	0.1338	3	61	206	51	2014.6275	24.3725	0.7236
1021	cell-death	0.0765	-0.2939	1	68	530	160	2013.8113	57.5625	1.258
1038	cells	-0.0111	0.7378	3	67	557	195	2016.1753	21.7487	0.8592
1368	critically-ill patients	-0.7023	-0.3869	2	50	166	51	2014.9412	38.6078	1.2039
1461	cytokines	0.3053	-0.3766	1	67	328	84	2011.3333	37.2381	0.8174
1504	death	0.4579	0.2609	1	68	343	103	2013.2524	36.699	0.8492
1553	dendritic cells	0.7057	-0.3474	1	64	212	62	2013.6452	38.129	1.0824
1626	disease	-0.2671	0.952	3	53	186	58	2016.6379	29.3276	1.5431
1805	endotoxemia	-0.6476	-0.0308	2	63	237	69	2013.5362	17	0.4787
1808	endotoxin	0.4798	-0.4606	1	66	270	79	2011.5063	40.5063	0.8376
1845	epidemiology	0.8622	-0.0717	1	59	216	64	2013.8906	39.4375	0.9647
1976	failure	-0.2944	0.4849	3	54	154	43	2013.1163	48.6744	1.1729
2176	gene-expression	-0.2735	-0.5098	2	53	148	49	2012.9388	45.3878	0.9842
2730	immunity	0.6499	0.6848	1	49	146	41	2016.3415	23.7317	1.0595
2770	immunosuppression	0.7154	0.2556	1	66	413	139	2017.0719	23.3381	1.0832
2786	improves survival	0.5873	-0.6351	1	69	640	179	2012.7877	69.419	1.4344
2792	in-vivo	0.2838	-0.617	1	60	237	68	2011.7353	39.9559	0.9906
2814	induced apoptosis	0.1558	-0.9127	2	58	185	55	2012.4182	41.9636	0.9915
2855	induction	0.9267	0.303	1	43	114	41	2014.3659	28.4878	0.814
2862	infection	0.7977	0.1135	1	69	355	107	2014.3019	33.6542	0.9447
2872	inflammation	-0.2197	0.3184	3	71	1519	511	2016.6385	23.9237	0.983
2895	inflammatory response	-0.1231	-0.2693	2	67	259	91	2015.6154	27.2418	0.9847
2906	inhibition	-0.3353	-0.0323	3	67	505	150	2015.2886	32.44	1.0111
2920	injury	-0.0331	0.5287	3	68	486	159	2016.6709	18.434	0.8376
2931	innate immunity	0.7179	0.4619	1	50	162	46	2014.2	39	1.0965
3305	lipopolysaccharide	-0.6738	0.2026	2	66	409	121	2015.475	21.7686	0.7623
3391	lps	-0.4222	0.8351	3	52	183	54	2018.1132	21.0185	1.2263
3411	lung injury	-0.4843	0.1494	3	60	244	76	2017.4	15.3026	0.8564
3423	lymphocyte apoptosis	0.8769	-0.6684	1	46	158	43	2011.7674	127.093	1.6816
3432	lymphocytes	1.0481	-0.1294	1	49	160	46	2013.2826	39.5	1.0332
3463	macrophages	0.2601	0.5925	3	62	310	99	2015	33.7475	1.1879
3533	mechanisms	-0.2776	0.1635	3	69	471	142	2015.6901	27.0352	0.8679
3620	mice	0.093	-0.0962	1	70	669	197	2014.7157	32.9239	1.0036
3810	mitochondria	-0.8598	-0.2814	2	52	201	52	2015.5577	34.9808	0.9852
3824	mitochondrial dysfunction	-0.9439	-0.5456	2	54	154	43	2016.9535	40.907	1.4026
3869	model	-0.8185	0.3626	3	65	266	85	2016.381	17.3176	0.7533
3917	mortality	0.4763	0.0757	1	71	598	203	2016.2266	25.2315	0.9188
4078	necrosis-factor-alpha	-0.3724	-0.724	2	51	127	47	2013.1702	52.4043	1.2454
4163	neutrophils	0.2931	0.018	1	61	203	72	2014.1806	42.4583	1.2193
4183	nf-kappa-b	-0.4962	-0.4634	2	68	412	126	2014.9127	29.1349	0.8923
4206	nitric-oxide	-0.5451	-0.2181	2	63	231	67	2013.6418	37.7015	0.9762
4208	nitric-oxide synthase	-0.6881	-0.8286	2	53	202	63	2012.0317	52.0476	1.2287
4330	organ dysfunction	-0.7007	-0.6065	2	52	157	43	2013.5952	38.7209	1.0616
4334	organ failure	-0.016	-0.8036	1	48	119	48	2012.7083	94.5417	1.2647
4368	oxidative stress	-0.8942	0.0198	2	68	681	198	2017.1888	22.0455	0.9385
4465	pathogenesis	0.0147	0.3174	1	56	127	42	2014.7619	30.8095	0.8718
4470	pathophysiology	-0.0566	0.0402	1	62	149	45	2015.0444	37.5556	1.1169
4471	pathway	-0.2611	0.6839	3	64	299	98	2016.6392	25.949	0.9012
4686	polymicrobial sepsis	0.3278	-0.7919	1	64	337	98	2012.6735	31.7143	0.7745
4825	proliferation	0.3894	0.7124	3	56	171	63	2016.8387	18.8889	0.8699
4857	protects	-0.6895	0.8464	3	56	284	82	2018.3951	13.3415	0.8403
4862	protein	0.3054	-0.1795	1	56	163	57	2013.9298	44.5789	1.1431
4950	pyroptosis	0.1826	0.9593	3	49	173	71	2019.7465	16.4507	1.3184
4993	rats	-0.7567	0.5379	3	58	171	54	2016.0741	18.463	0.9422
5005	receptor	0.2647	0.3331	1	68	306	103	2014.8155	32.0485	1.0214
5071	regulatory t-cells	0.1237	-0.5114	1	47	141	43	2015.7442	43.2326	1.4899
5144	responses	0.9274	0.5865	1	52	188	55	2016.0727	18.9818	0.751
5414	shock	0.5282	-0.2417	1	66	340	96	2012.9375	34.8333	0.9108
5677	survival	0.6187	-0.0204	1	67	404	129	2014.3023	27.7519	0.8567
5742	t-cells	1.0536	0.177	1	50	143	44	2014.8864	57.7273	1.5481
5818	therapy	0.4445	0.4617	1	54	123	44	2015.5455	29.75	1.0623
5913	tnf-alpha	-0.3231	-0.3015	2	55	150	51	2013.1373	25.8824	0.8093
6058	tumor-necrosis-factor	-0.2337	-0.8464	2	61	264	91	2009.4615	87.2967	1.3706
6097	united-states	0.9803	-0.3297	1	55	206	55	2012.4364	43.7818	1.0423
